# Supplementary material for: Estimation of the protein–ligand interaction energy for model building and validation
Source: Acta Crystallogr D Struct Biol. 2017 Mar 6;73(Pt 3):195–202. doi: 10.1107/S2059798317003400 (PMC5349431; doi:10.1107/S2059798317003400)
Supplement: Supplementary file 2 [file d-73-00195-sup2.xlsx]

## Sheet: Sheet1
PDB ID	Ligand	Number of ligand atoms	Energy calculated by eq.1, kcal/mol/atom
3cnv	FLC	13	-1.01
1of8	PEP	10	-1.01
4io2	GLU	10	-0.96
2vha	GLU	10	-0.93
5hdt	IHP	36	-0.91
3ho6	IHP	36	-0.9
4kqp	GLN	10	-0.89
3shg	TLA	10	-0.89
1zy7	IHP	36	-0.87
4ohn	HIS	11	-0.86
2pvu	LYS	10	-0.85
2y7i	ARG	12	-0.84
3pev	IHP	36	-0.83
4i62	ARG	12	-0.82
4ymx	ARG	12	-0.82
1pot	SPD	10	-0.81
1ml4	PAL	16	-0.81
4wxj	GLU	10	-0.81
3i6v	LYS	10	-0.81
4nhb	G3P	10	-0.78
4jdf	SPD	10	-0.78
3n26	ARG	12	-0.78
3gne	FLC	13	-0.77
2p1m	IHP	36	-0.77
3qax	ARG	12	-0.77
1xff	GLU	10	-0.77
4xeq	PAF	10	-0.76
4z1d	PEP	10	-0.75
2vzs	GCS	12	-0.75
3uk0	ENO	13	-0.74
5dvi	BGC	12	-0.73
4di9	0GY	14	-0.73
4s39	H6P	15	-0.73
4evq	PHB	10	-0.72
3e0i	PEP	10	-0.72
5ibq	XXM	10	-0.72
4zv2	GLN	10	-0.72
4mnc	173	11	-0.72
4adm	SRT	10	-0.72
2r09	4IP	28	-0.71
4pc9	CS2	13	-0.71
5eyf	GGL	10	-0.71
2ej9	BTN	16	-0.7
1tt8	PHB	10	-0.7
1vb3	KPA	12	-0.7
2pyy	GLU	10	-0.7
4pak	PAF	10	-0.69
2fn8	RIP	10	-0.69
3sg0	173	11	-0.69
3l76	LYS	10	-0.69
2zfz	ARG	12	-0.69
3ujc	PC	11	-0.68
5i2c	ARG	12	-0.68
2hox	P1T	21	-0.67
3ap1	A3P	27	-0.67
1ii5	GLU	10	-0.67
2b3f	GAL	12	-0.67
4lrq	MPO	13	-0.67
2rin	ACH	10	-0.67
1uf5	CDT	12	-0.67
3mwb	PHE	12	-0.66
3e5u	3C4	12	-0.66
2q88	4CS	10	-0.66
3zzh	NLG	13	-0.66
4bps	3EB	14	-0.66
1vpd	TLA	10	-0.66
3oyr	DMA	14	-0.66
4kyq	FLC	13	-0.65
5b3a	P1T	21	-0.65
4wck	API	13	-0.65
2zpt	A3P	27	-0.65
4xaq	40F	13	-0.65
3lkv	PHE	12	-0.65
1usi	PHE	12	-0.64
3nb0	G6P	16	-0.64
4z9n	GSH	20	-0.64
5fii	PHE	12	-0.64
4pfb	G3P	10	-0.64
1us5	GLU	10	-0.64
4pbq	2UF	13	-0.64
4r75	S7P	18	-0.64
3rhf	FLC	13	-0.63
4eyg	VNL	12	-0.63
3zh4	FLC	13	-0.63
3qry	DMJ	11	-0.63
3ma0	XYP	10	-0.63
2zxd	ZXD	12	-0.63
3rju	CIT	13	-0.62
5iai	RB0	10	-0.62
4a8t	PAO	16	-0.62
3ly1	PLP	16	-0.62
1jx6	AI2	13	-0.62
1q20	A3P	27	-0.62
2rjo	GAL	12	-0.62
4nx1	X1X	13	-0.61
1d1q	4NP	14	-0.61
3out	DGL	10	-0.61
2arc	ARA	10	-0.61
4ovt	LFC	12	-0.61
4r2b	GLC	12	-0.61
4wzz	RAM	11	-0.61
4rya	MTL	12	-0.61
3uhf	DGL	10	-0.61
1w1d	4IP	28	-0.61
3td9	PHE	12	-0.61
4ry9	TLZ	12	-0.6
5ijw	DGL	10	-0.6
3c2r	PHT	12	-0.6
3ctp	XLF	10	-0.6
3tg2	ISC	16	-0.6
3m03	MES	12	-0.6
3qsl	CIT	13	-0.59
2gm3	AMP	23	-0.59
1t8t	A3P	27	-0.59
2zbl	BMA	12	-0.59
2q09	DI6	12	-0.59
2jaq	DCP	28	-0.59
2vp4	DCP	28	-0.59
1unq	4IP	28	-0.59
3hlx	PQQ	24	-0.59
3u35	PGE	10	-0.59
3x3e	LYS	10	-0.58
1vhm	MES	12	-0.58
4n6k	X3X	15	-0.58
3wv5	2AS	10	-0.58
3uan	A3P	27	-0.58
2qmx	PHE	12	-0.58
4ggz	BTN	16	-0.58
2zyj	PGU	25	-0.58
4pow	OP1	20	-0.58
3mgb	PAP	27	-0.58
2a9g	ARG	12	-0.58
4g6z	GLU	10	-0.58
2x7x	FRU	12	-0.58
3i5b	TLA	10	-0.58
1vp8	FMN	31	-0.58
5kql	6VY	20	-0.58
3pg9	TYR	13	-0.57
3be7	ARG	12	-0.57
2vpn	4CS	10	-0.57
2r6v	FMN	31	-0.57
2x5f	PLP	15	-0.57
4rxm	INS	12	-0.57
2fvy	BGC	12	-0.57
1l5j	TRA	12	-0.57
4l51	HSX	14	-0.57
3qp6	HL6	14	-0.57
2yg2	S1P	25	-0.57
4pxz	6AD	29	-0.57
3kbr	EPE	15	-0.57
5i90	PLP	16	-0.57
5cxx	FER	14	-0.57
4y0a	SKM	12	-0.57
4gri	GLU	10	-0.56
2ymv	FNR	31	-0.56
4afh	L0B	25	-0.56
2p0a	ANP	31	-0.56
4eq9	GSH	20	-0.56
2x42	GLC	12	-0.56
1v1j	FA3	13	-0.56
3e39	FMN	31	-0.56
1usc	FMN	31	-0.56
4woh	4NP	14	-0.55
1q1q	A3P	27	-0.55
3gfa	FMN	31	-0.55
4rpo	T6C	10	-0.55
2dr3	ADP	27	-0.55
2g1u	AMP	23	-0.55
4dne	DTB	15	-0.55
3ksm	BDR	10	-0.55
3a6s	TLA	10	-0.55
5dn8	GDP	28	-0.55
4ms4	2C0	14	-0.55
3ues	DFU	10	-0.55
2c9o	ADP	27	-0.55
1b5e	DCM	20	-0.55
4d9b	PMP	16	-0.55
3lkk	ATP	31	-0.54
1xv5	UDP	25	-0.54
5lom	SNW	21	-0.54
4rgu	FER	14	-0.54
4eo3	FMN	31	-0.54
2zsc	BTN	16	-0.54
3ksx	MPO	13	-0.54
3pl5	PLM	18	-0.54
4ufc	GIV	12	-0.54
3sgz	FMN	31	-0.54
4igt	3ZA	17	-0.54
1h41	GCV	14	-0.54
2fue	M1P	16	-0.54
2ich	NHE	13	-0.54
4yux	S4M	24	-0.54
2yc3	MW5	18	-0.54
3hkv	3AB	10	-0.54
4u0w	16G	19	-0.53
2d5m	FMN	31	-0.53
1in4	ADP	27	-0.53
4l5j	HSX	14	-0.53
5hko	62W	12	-0.53
4bfa	FMN	31	-0.53
3fs1	MYR	16	-0.53
3ret	SAL	10	-0.53
3pxp	MYR	16	-0.53
5i9j	TLA	10	-0.53
2c4i	BTN	16	-0.53
5l09	482	15	-0.53
4irx	INS	12	-0.53
4f0d	3AB	10	-0.53
4xtv	44K	36	-0.53
3fmf	DSD	16	-0.53
4auk	TLA	10	-0.53
3ob9	NHE	13	-0.53
4cu7	GIF	10	-0.53
4kzk	GAL	12	-0.53
3ix1	NFM	12	-0.53
2v8q	AMP	23	-0.52
4iss	TAR	10	-0.52
3orh	SAH	26	-0.52
2f48	FBP	20	-0.52
4yo7	INS	12	-0.52
4pf6	KDO	16	-0.52
1k0g	TRP	15	-0.52
3suv	NOK	14	-0.52
4qs7	BGC	12	-0.52
5jip	MES	12	-0.52
4oqv	FMN	31	-0.52
2zbv	ADN	19	-0.52
1kbj	FMN	31	-0.52
1x8d	RNS	11	-0.52
1bdg	GLC	12	-0.52
1xi9	PLP	15	-0.52
3qp4	HL0	18	-0.52
2ypo	PHE	12	-0.52
4xhc	RAM	11	-0.52
4gox	A3P	27	-0.52
3ews	ADP	27	-0.52
2yzj	DUD	24	-0.52
3bnk	FMN	31	-0.52
3ocj	PLM	18	-0.52
3mdu	NGQ	13	-0.51
4b5n	FMN	31	-0.51
3b0p	FMN	31	-0.51
3egl	PLM	18	-0.51
3vxc	BXP	19	-0.51
3mg1	ECH	41	-0.51
2wzv	FMN	31	-0.51
3v78	ET	24	-0.51
1y55	BTN	16	-0.51
3ixs	NHE	13	-0.51
4gda	BTN	16	-0.51
3ix3	OHN	21	-0.51
4gbu	FMN	31	-0.51
3bje	R1P	14	-0.51
3c6k	MTA	20	-0.51
1u08	PLP	15	-0.51
3vkj	FNR	31	-0.51
4rz3	ADP	27	-0.51
2cjz	PTR	16	-0.51
4xp7	FNR	31	-0.51
1jak	IFG	14	-0.51
3nyi	STE	20	-0.51
3pko	CIT	13	-0.51
1v5y	FMN	31	-0.51
1p4c	FMN	31	-0.5
3pij	FRU	12	-0.5
1gyx	EPE	15	-0.5
2vug	ANP	31	-0.5
3gr3	FMN	31	-0.5
4l9p	FII	24	-0.5
2e5a	LAQ	34	-0.5
5j62	FMN	31	-0.5
3tcm	DCS	22	-0.5
1csm	TRP	15	-0.5
4rnx	FMN	31	-0.5
3lju	IP9	28	-0.5
2i7c	AAT	29	-0.5
4n65	FMN	31	-0.5
4xfp	AZA	11	-0.5
4rje	FNR	31	-0.5
4muv	PCG	23	-0.5
4oby	ARG	12	-0.5
3fys	PLM	18	-0.5
4yi7	BE2	10	-0.5
5c5r	0E1	16	-0.5
2nzl	FMN	31	-0.5
4ot7	FMN	31	-0.5
1h6d	NDP	48	-0.5
4z28	BTN	16	-0.5
2e2r	2OH	17	-0.49
3b0t	MCZ	30	-0.49
1elu	PDA	21	-0.49
4rlq	3SK	10	-0.49
1v47	ADX	27	-0.49
1ne7	16G	19	-0.49
3r7a	EPE	15	-0.49
3sp8	MES	12	-0.49
2qik	CIT	13	-0.49
2dt8	PLM	18	-0.49
1yki	FMN	31	-0.49
3pr3	F6P	16	-0.49
2e5y	ATP	31	-0.49
4o8m	2Q2	13	-0.49
4pzk	SAH	26	-0.49
3u48	BGC	12	-0.49
2jg0	TTZ	25	-0.49
3a56	CIT	13	-0.49
4cpy	G39	20	-0.49
2de3	OBP	16	-0.49
2weu	TRP	15	-0.49
1sql	GUN	11	-0.49
4ici	FMN	31	-0.49
3tb6	ARB	10	-0.49
1icm	MYR	16	-0.49
3f81	STT	14	-0.49
5irn	ADP	27	-0.49
1rqp	SAM	27	-0.49
2o7i	CBI	23	-0.49
3fuw	MTA	20	-0.49
3t1o	GDP	28	-0.49
2ocp	DTP	30	-0.49
2iyv	ADP	27	-0.49
4b0h	DUR	16	-0.49
2xb4	SRT	10	-0.49
3f5f	A3P	27	-0.49
4rnw	FMN	31	-0.49
4nmy	VIB	18	-0.49
3s99	ADE	10	-0.49
2v6k	TGG	28	-0.48
2gn4	NDP	48	-0.48
3fuc	9D9	22	-0.48
4kdx	GSH	20	-0.48
2bkx	F6R	16	-0.48
3eki	TPP	26	-0.48
4csd	MFU	12	-0.48
3tos	SAH	26	-0.48
3l49	UNL	10	-0.48
4yc0	5OF	15	-0.48
2dxu	BT5	38	-0.48
2cfm	AMP	23	-0.48
3p19	NDP	48	-0.48
2h92	C5P	21	-0.48
1xpj	TLA	10	-0.48
4aq4	G3P	10	-0.48
2bt9	MFU	12	-0.48
4xq6	FMN	31	-0.48
4rsc	A3V	19	-0.48
5eyr	5T0	24	-0.48
3tou	GSH	20	-0.48
2cz2	GSH	20	-0.48
4b7j	G39	20	-0.48
1rf6	S3P	16	-0.48
3kb9	BTM	14	-0.48
3v1s	0LH	12	-0.48
3u81	SAH	26	-0.48
4cq8	FMN	31	-0.48
1xtt	U5P	21	-0.48
3ugs	FFT	20	-0.48
4phc	HIS	11	-0.48
1zsx	NAP	48	-0.48
2z6d	FMN	31	-0.48
1zr3	MES	12	-0.48
5ey0	GTP	32	-0.48
4hjh	G6Q	16	-0.48
3tut	ATP	31	-0.48
2pr5	FMN	31	-0.48
1tmk	TMP	21	-0.48
5h9i	XAN	11	-0.47
1i1n	SAH	26	-0.47
4fc7	NAP	48	-0.47
3fpf	TNA	24	-0.47
4bbo	BTN	16	-0.47
2p1t	3TN	28	-0.47
2isk	FNR	31	-0.47
2orv	4TA	33	-0.47
2o4j	VD4	30	-0.47
3okx	SAM	27	-0.47
3hmz	FMN	31	-0.47
3l77	NJP	49	-0.47
2b8t	THM	17	-0.47
4cyd	CMP	22	-0.47
3k3c	PLM	18	-0.47
4n02	FNR	31	-0.47
1n1d	C2G	30	-0.47
1sff	IK2	21	-0.47
1jcm	137	23	-0.47
3it3	3AM	23	-0.47
3qdl	FMN	31	-0.47
3mbh	PXL	12	-0.47
3kw0	LYS	10	-0.47
2c91	NAP	48	-0.47
1f76	FMN	31	-0.47
3bxo	UPP	31	-0.47
3rpn	GTX	26	-0.47
2hnl	GSH	20	-0.47
1jg1	SAH	26	-0.47
3a6r	FMN	31	-0.47
3up3	XCA	30	-0.47
3ois	UDP	25	-0.47
1njf	AGS	31	-0.47
4e70	N7I	13	-0.47
3fwz	AMP	23	-0.46
4jed	GTS	23	-0.46
4wuj	FMN	31	-0.46
1bs2	ARG	12	-0.46
4d02	FMN	31	-0.46
3ppl	PLP	16	-0.46
4bj8	BTN	16	-0.46
3w34	CTN	17	-0.46
2fqx	GMP	20	-0.46
4kh7	GSH	20	-0.46
3ofk	SAH	26	-0.46
1so0	GAL	12	-0.46
4hia	FMN	31	-0.46
3rku	NAP	48	-0.46
3a7r	LAQ	34	-0.46
5co4	MTA	20	-0.46
3gyt	DL4	30	-0.46
2oq2	A3P	27	-0.46
2jah	NDP	48	-0.46
3t4l	ZEA	16	-0.46
3ew2	BTN	16	-0.46
5cvd	SAH	26	-0.46
4n82	FMN	31	-0.46
3e4v	FMN	31	-0.46
2c92	TP6	31	-0.46
4klx	ATR	31	-0.46
5fh7	5XL	19	-0.46
5cxs	MES	12	-0.46
3hf5	3ML	11	-0.46
3i94	BL3	43	-0.46
5cb8	ADX	27	-0.46
3tze	TRP	15	-0.46
1n8v	BDD	14	-0.46
2rbd	PG4	13	-0.46
3wi7	NHE	13	-0.46
2wns	OMP	24	-0.46
3bm1	FMN	31	-0.46
1vl8	NAP	48	-0.46
1xg5	NAP	48	-0.46
3px8	JP2	15	-0.46
3ws7	NAP	48	-0.46
2x5d	PLP	16	-0.46
3tty	GLA	12	-0.46
4azs	SAM	27	-0.46
5je2	SAH	26	-0.46
3e8s	SAH	26	-0.46
3ziu	LSS	31	-0.46
4e51	HIS	11	-0.46
2zwa	SAH	26	-0.46
3vc1	SAH	26	-0.46
2pyx	PG4	13	-0.46
2yut	NAP	48	-0.46
3n5o	GSH	20	-0.46
2j1p	GRG	29	-0.46
1vmk	GUN	11	-0.45
1d2s	DHT	21	-0.45
2q16	ITT	31	-0.45
2xod	FMN	31	-0.45
2ifa	FMN	31	-0.45
2ig6	FMN	31	-0.45
4hmw	FMN	31	-0.45
4d81	ADP	27	-0.45
3w54	RNB	22	-0.45
2j91	AMP	23	-0.45
2c2a	ADP	27	-0.45
3k1j	ADP	27	-0.45
2zmf	CMP	22	-0.45
3wxb	NDP	48	-0.45
1khh	SAH	26	-0.45
1u7z	PMT	39	-0.45
4itx	IN5	22	-0.45
2p8b	NSK	17	-0.45
4g1q	T27	28	-0.45
4x3l	MTA	20	-0.45
3cq5	PMP	16	-0.45
3csw	PLP	16	-0.45
3sao	NKN	16	-0.45
4uox	PLP	16	-0.45
5dx1	SFG	27	-0.45
3zid	GDP	28	-0.45
2r4t	ADP	27	-0.45
3ess	18N	15	-0.45
2xn2	GLA	12	-0.45
3g0o	TLA	10	-0.45
1f4p	FMN	31	-0.45
1um8	ADP	27	-0.45
4poo	SAM	27	-0.45
3tfq	NAP	48	-0.45
4id0	GSF	22	-0.45
3qow	SAM	27	-0.45
2gb4	SAH	26	-0.45
3tka	SAM	27	-0.45
3elb	C5P	21	-0.45
3kcc	CMP	22	-0.45
5j3u	CMP	22	-0.45
5c8c	STE	20	-0.45
4gyw	UDP	25	-0.45
2okc	SAM	27	-0.45
3iei	SAH	26	-0.45
3i5t	PLP	16	-0.45
2r4i	CIT	13	-0.44
3u7r	FNR	31	-0.44
4bb9	F1P	16	-0.44
5ck4	GDP	28	-0.44
4xem	A5A	28	-0.44
3hxw	SSA	29	-0.44
1dku	AP2	27	-0.44
3kap	FMN	31	-0.44
4r16	SAJ	40	-0.44
2pbf	SAH	26	-0.44
5bv3	M7G	29	-0.44
1jv1	UD1	39	-0.44
3svl	FMN	31	-0.44
4eet	FMN	31	-0.44
3gag	FMN	31	-0.44
5bv6	35G	23	-0.44
4ixe	NDP	48	-0.44
2y71	CB6	24	-0.44
2z6r	SAH	26	-0.44
2pzi	AXX	18	-0.44
3oll	EST	20	-0.44
4qiu	FMN	31	-0.44
3bwl	I3A	11	-0.44
3lnc	5GP	24	-0.44
4g3f	0WB	22	-0.44
4x30	T44	24	-0.44
3vyw	SAM	27	-0.44
1dnl	FMN	31	-0.44
4oxx	FMN	31	-0.44
4kwh	NAP	48	-0.44
3dh4	GAL	12	-0.44
4mk3	GSF	22	-0.44
4muz	BMP	22	-0.44
5dtm	5F4	19	-0.44
5f2t	PLM	18	-0.44
3of1	CMP	22	-0.44
3bw2	FMN	31	-0.44
3o0f	AMP	23	-0.44
1r5l	VIV	31	-0.44
4hi7	GSH	20	-0.44
1af7	SAH	26	-0.44
4e2z	JHZ	35	-0.44
3clv	GDP	28	-0.44
4lvf	20P	18	-0.44
4ge1	TSS	12	-0.44
3lbf	SAH	26	-0.44
4rgb	NAD	44	-0.44
3c8e	GSH	20	-0.44
3sso	SAH	26	-0.44
3lcu	SAH	26	-0.44
2p4s	DIH	19	-0.43
3c3y	SAH	26	-0.43
3h7u	NAP	48	-0.43
3bpz	CMP	22	-0.43
4k2m	O1G	31	-0.43
4itj	1HX	21	-0.43
2e0n	SAH	26	-0.43
3tq8	NDP	48	-0.43
4psy	NAP	48	-0.43
3edo	FMN	31	-0.43
1wma	NDP	48	-0.43
5dld	UD1	39	-0.43
3dba	35G	23	-0.43
4kv9	GDP	28	-0.43
2x9o	BLA	43	-0.43
1wzn	SAH	26	-0.43
5ehr	5OD	23	-0.43
3dra	GRG	29	-0.43
4qly	FMN	31	-0.43
4jwh	SAH	26	-0.43
3sig	AR6	36	-0.43
2eve	MPO	13	-0.43
3tyz	XHP	13	-0.43
2ocf	EST	20	-0.43
2rcn	GDP	28	-0.43
3w07	U5P	21	-0.43
3d8b	ADP	27	-0.43
4a6d	SAM	27	-0.43
1vhn	FMN	31	-0.43
4qnw	FMN	31	-0.43
3ko8	NAD	44	-0.43
3ue6	FMN	31	-0.43
1u7l	TLA	10	-0.43
3bo5	SAH	26	-0.43
3ive	CTN	17	-0.43
4nda	NIY	16	-0.43
3c0o	M6P	16	-0.43
3kwk	FMN	31	-0.43
3nua	ADP	27	-0.43
4g2t	TYD	25	-0.43
1p6x	THM	17	-0.43
4py2	43E	22	-0.43
5byk	A3P	27	-0.43
4hp8	NAP	48	-0.43
3afn	NAP	48	-0.43
4xt0	GSH	20	-0.43
2iw1	U2F	36	-0.43
4e2b	FMN	31	-0.43
4ptz	FMN	31	-0.43
1z82	NDP	48	-0.43
4myd	164	17	-0.43
1ek6	NAI	44	-0.43
2fre	FMN	31	-0.43
5hdj	FMN	31	-0.43
3wkx	FUB	10	-0.43
3f9x	SAH	26	-0.43
3cnl	GNP	32	-0.43
3dm5	GDP	28	-0.43
3bio	EPE	15	-0.43
1eu8	TRE	23	-0.43
1ag9	FMN	31	-0.43
2ohh	FMN	31	-0.43
1d4o	NAP	48	-0.43
2gm8	HMH	10	-0.43
4oxi	GAP	27	-0.43
3uve	NAD	44	-0.43
5fmu	MES	12	-0.43
5thk	NAP	48	-0.43
3vps	NAD	44	-0.43
2nyu	SAM	27	-0.43
3r9i	ADP	27	-0.43
1tku	5RP	14	-0.42
2bgs	NDP	48	-0.42
2hps	CTZ	32	-0.42
1vpt	SAM	27	-0.42
2o73	2AL	11	-0.42
1wms	GDP	28	-0.42
5fg3	GDP	28	-0.42
5ktk	NDP	48	-0.42
3tm4	SAM	27	-0.42
4pne	SAH	26	-0.42
1q1a	OAD	39	-0.42
4ej0	NAP	48	-0.42
3v2b	AR6	36	-0.42
3vas	ADN	19	-0.42
5ftw	SAH	26	-0.42
2vhl	GLP	16	-0.42
2yvl	SAM	27	-0.42
1z45	NAD	44	-0.42
3wir	BGC	12	-0.42
3o7b	SAH	25	-0.42
1uou	CMU	16	-0.42
5hjm	MTA	20	-0.42
2qbu	SAH	26	-0.42
3mcf	FLC	13	-0.42
5c2n	NAG	15	-0.42
2e89	ATP	31	-0.42
3pqc	GDP	28	-0.42
5kbf	CMP	22	-0.42
3gz8	APR	36	-0.42
5d3q	GDP	28	-0.42
5cvj	SAH	26	-0.42
3b7e	ZMR	23	-0.42
3if2	PLP	16	-0.42
4pj3	ANP	31	-0.42
2qcx	PF1	15	-0.42
4wmu	19H	26	-0.42
2qjf	ADX	27	-0.42
3f9m	MRK	23	-0.42
2ggs	NDP	48	-0.42
3n71	SFG	27	-0.42
3cf0	ADP	27	-0.42
2bf6	SIA	21	-0.42
4l0m	ADE	10	-0.42
3dh0	SAM	27	-0.42
4yx6	FMN	31	-0.42
4js1	CTN	17	-0.42
3rc3	ANP	31	-0.42
4jwj	SAH	26	-0.42
5a5w	GUO	37	-0.42
4y86	49D	25	-0.42
2b9e	SAM	27	-0.42
3mb5	SAM	27	-0.42
2e6f	FMN	31	-0.42
5idy	NAP	48	-0.42
1pt9	TAP	48	-0.42
1nj1	5CA	29	-0.42
3mp6	MAL	23	-0.42
4jwf	SAH	26	-0.42
4onc	40B	28	-0.42
2bf7	NAP	48	-0.42
4zz1	3YF	31	-0.42
2c5a	NAD	44	-0.42
5fe6	5WZ	12	-0.42
1yob	FMN	31	-0.41
4usf	6UI	23	-0.41
1lke	DOG	28	-0.41
4oaq	NDP	48	-0.41
4zzx	FSU	18	-0.41
2atz	DGT	31	-0.41
4iql	FMN	31	-0.41
4ig6	SAH	26	-0.41
2e87	GDP	28	-0.41
4mi4	SPM	14	-0.41
2fgh	ATP	31	-0.41
3ewp	APR	36	-0.41
3pxv	FMN	31	-0.41
4ine	SAH	26	-0.41
5aza	MAL	23	-0.41
2f8l	SAM	27	-0.41
2x7i	CIT	13	-0.41
1r6z	MAL	23	-0.41
4cdg	ADP	27	-0.41
5foe	GDP	28	-0.41
3k37	BCZ	23	-0.41
3glv	AMP	23	-0.41
4o30	SAH	26	-0.41
3e10	FMN	31	-0.41
3pcv	GSH	20	-0.41
4i2u	GSH	20	-0.41
2dyk	GDP	28	-0.41
5f2k	SAH	26	-0.41
3frh	SAH	26	-0.41
4y85	499	24	-0.41
3scz	HPA	10	-0.41
1vcf	FMN	31	-0.41
4r38	RBF	27	-0.41
4r2f	LB2	23	-0.41
3ewy	U5P	21	-0.41
4u31	MVP	27	-0.41
3phh	SKM	12	-0.41
2pwy	SAH	26	-0.41
4i6y	MEV	10	-0.41
4egc	MAL	23	-0.41
4rwf	MAL	23	-0.41
4f6u	0SR	29	-0.41
3tia	LNV	24	-0.41
1l3i	SAH	26	-0.41
4zrm	NAD	44	-0.41
2qor	5GP	24	-0.41
3w9r	A8S	19	-0.41
2bd0	NAP	48	-0.41
5ig2	NAD	44	-0.41
4ecj	GSH	20	-0.41
3tr0	5GP	24	-0.41
1cx4	CMP	22	-0.41
2e2o	BGC	12	-0.41
3l9w	FMN	31	-0.4
3ddd	COA	48	-0.4
3c4m	MAL	23	-0.4
2wjg	GDP	28	-0.4
1opk	P16	29	-0.4
3e23	SAM	27	-0.4
4gie	NAP	48	-0.4
5dfm	MAL	23	-0.4
1jjv	ATP	31	-0.4
5ecc	NAP	48	-0.4
5dan	NAP	48	-0.4
5kva	SAM	27	-0.4
4gnv	NAG	15	-0.4
2p9h	IPT	15	-0.4
1obo	FMN	31	-0.4
2vch	UDP	25	-0.4
3pgx	NAD	44	-0.4
3cse	NDP	48	-0.4
2efj	SAH	26	-0.4
5bxy	SAH	26	-0.4
2yfd	UMP	20	-0.4
2vxo	XMP	24	-0.4
3fhr	P4O	26	-0.4
3tr9	PT1	23	-0.4
4o0l	NDP	48	-0.4
4my2	MAL	23	-0.4
3c5n	I3P	24	-0.4
4f9c	0SX	20	-0.4
4iil	RBF	27	-0.4
3ooi	SAM	27	-0.4
2qe6	SAM	27	-0.4
5epe	SAH	26	-0.4
3qwb	NDP	48	-0.4
4d7s	PCG	23	-0.4
3kih	GDL	15	-0.4
2c29	NAP	48	-0.4
2gjl	FMN	31	-0.4
4hxy	NDP	48	-0.4
3ek3	FMN	31	-0.4
3in6	FMN	31	-0.4
1x6v	ADP	27	-0.4
2h8g	ADE	10	-0.4
4qim	A8T	33	-0.4
4yr9	NAD	44	-0.4
1b1c	FMN	31	-0.4
3o4r	NAP	48	-0.4
4zk1	4P7	18	-0.4
4bgq	38R	27	-0.4
4pca	SAH	26	-0.4
5k4p	SOR	12	-0.4
3iox	PMS	11	-0.4
1tu7	GSH	20	-0.4
2b69	NAD	44	-0.4
1twi	PLP	16	-0.4
5c3c	ADP	27	-0.4
4pev	ADN	19	-0.4
4yla	ILV	22	-0.4
2jgs	BTN	16	-0.4
4qdc	ASD	21	-0.4
3ou2	SAH	26	-0.4
3sx2	NAD	44	-0.4
3pt9	SAH	26	-0.4
4c4a	SAH	26	-0.4
3iht	SAM	27	-0.4
3v2y	ML5	23	-0.4
1e2k	TMC	18	-0.4
4at5	MUJ	27	-0.4
3osr	MAL	23	-0.4
3pdu	NAP	48	-0.4
4qec	NAP	48	-0.4
1fp2	SAH	26	-0.4
3nd1	SAH	26	-0.4
3pfg	TLO	31	-0.4
5dcu	NAP	48	-0.4
4yqd	4GZ	29	-0.4
3n8h	AMP	23	-0.4
2gdz	NAD	44	-0.4
3lcc	SAH	26	-0.4
3rgq	5P5	31	-0.4
5jzv	ADP	27	-0.39
3ddj	AMP	23	-0.39
3oai	MAL	23	-0.39
4bes	C5P	21	-0.39
5a04	NDP	48	-0.39
1pie	GLA	12	-0.39
4uss	GSH	20	-0.39
4pqg	UDP	25	-0.39
3rg9	NDP	48	-0.39
1r5n	GDP	28	-0.39
4zzz	FSU	18	-0.39
1m8p	PPS	31	-0.39
3gfs	FMN	31	-0.39
4wok	NAD	44	-0.39
1ofz	FUL	11	-0.39
3lc0	HIS	11	-0.39
5idw	NAP	48	-0.39
2bsy	UMP	20	-0.39
2p5y	NAD	44	-0.39
5ccl	SAM	27	-0.39
4wvi	MAL	23	-0.39
2h0u	FMN	31	-0.39
2q1s	NAI	44	-0.39
3vo3	0KF	32	-0.39
1vjo	PLP	16	-0.39
2h00	SAH	26	-0.39
4kdr	SAH	26	-0.39
5d01	GMT	23	-0.39
5fmm	MGT	33	-0.39
3qaw	GSH	20	-0.39
1i9g	SAM	27	-0.39
3vw7	VPX	36	-0.39
1g41	ADP	27	-0.39
3cb2	GDP	28	-0.39
5ice	SAH	26	-0.39
3oti	C0T	38	-0.39
4cng	SAH	26	-0.39
2bl9	NDP	48	-0.39
4g2r	H1L	24	-0.39
4u7o	AN2	27	-0.39
2yv5	GDP	28	-0.39
3amn	CBK	23	-0.39
4blb	MAL	23	-0.39
2zv2	609	24	-0.39
2f9w	PAU	15	-0.39
2d1s	SLU	40	-0.39
2wei	VGG	22	-0.39
5fff	NAP	48	-0.39
3bem	FMN	31	-0.39
3dou	SAM	27	-0.39
2cun	3PG	11	-0.39
1rlj	FMN	31	-0.39
2ycd	GTB	30	-0.39
4lq4	TLA	10	-0.39
2ha8	SAH	26	-0.39
3dlc	SAM	27	-0.39
1ofd	FMN	31	-0.39
1ex7	5GP	24	-0.39
2a14	SAH	26	-0.39
1a0i	ATP	31	-0.39
2c4w	GAJ	24	-0.39
4wpk	CIT	13	-0.39
4tqg	NDP	48	-0.39
2ekp	NAD	44	-0.39
3gpo	APR	36	-0.39
4u1q	SAH	26	-0.39
5cb3	APR	36	-0.39
3t94	MTA	20	-0.39
1sbz	FMN	31	-0.39
4r1v	3E8	37	-0.39
3a5y	KAA	32	-0.39
1sny	NAP	48	-0.39
4ol9	NAP	48	-0.39
1aod	INS	12	-0.39
3ozb	HPA	10	-0.39
3q87	SAM	27	-0.38
4uqi	IHP	36	-0.38
3afh	GSU	32	-0.38
5aqc	5JB	33	-0.38
5dm2	5D9	31	-0.38
3lsz	GSH	20	-0.38
3s28	UDP	25	-0.38
1v9n	NDP	48	-0.38
4x4a	SKD	20	-0.38
4oy3	SAH	26	-0.38
4ymh	SAH	26	-0.38
2wzm	NA7	39	-0.38
2gks	ADP	27	-0.38
3gwz	SAH	26	-0.38
4kyu	GDP	28	-0.38
1eke	MES	12	-0.38
4b1l	FRU	12	-0.38
2zvc	SAH	26	-0.38
4al0	GSH	20	-0.38
1m6e	SAH	26	-0.38
3odg	XAN	11	-0.38
3v8s	0HD	21	-0.38
5j6c	FMN	31	-0.38
3gy0	NAP	48	-0.38
4wr4	GSH	20	-0.38
5hqj	64K	10	-0.38
2igt	SAM	27	-0.38
1nff	NAD	44	-0.38
4rif	3R2	34	-0.38
3h2y	DGI	27	-0.38
2qu8	GDP	28	-0.38
3zbq	GDP	28	-0.38
3f7c	CIT	13	-0.38
2g8y	NAD	44	-0.38
2wmc	MGP	29	-0.38
1cbf	SAH	26	-0.38
3duw	SAH	26	-0.38
3frk	TQP	50	-0.38
3hbn	UDP	25	-0.38
2v2f	MES	12	-0.38
5c8w	PCG	23	-0.38
1zbq	NAD	44	-0.38
4oli	2TT	22	-0.38
4pio	SAH	26	-0.38
3ocp	CMP	22	-0.38
3zl8	ADP	27	-0.38
1sz2	BGC	12	-0.38
2qry	TPS	22	-0.38
5egp	SAH	26	-0.38
3k4u	LYS	10	-0.38
2z98	FMN	31	-0.38
2uvq	ADP	27	-0.38
2xwv	SLB	21	-0.38
4bmv	NAP	48	-0.38
4kys	VIB	18	-0.38
5lsm	FMN	31	-0.38
5i34	GDP	28	-0.38
1oc2	NAD	44	-0.38
2plw	SAM	27	-0.38
3zn4	CIT	13	-0.38
1p1j	NAI	44	-0.38
4zzj	CNA	44	-0.38
3p0f	BAU	20	-0.38
5feu	NAP	48	-0.38
2zfu	SAH	26	-0.38
4as2	BTB	14	-0.38
4ygs	CIT	13	-0.38
4iiu	NAP	48	-0.38
4bqh	9VU	25	-0.38
3a35	RBF	27	-0.37
2yqz	SAM	27	-0.37
3sfz	ADP	27	-0.37
2jhf	NAD	44	-0.37
3nut	SAH	26	-0.37
2f6u	CIT	13	-0.37
2dq3	SSA	29	-0.37
2yy7	NAD	44	-0.37
1l1e	SAH	26	-0.37
4cw5	FMN	31	-0.37
2wsb	NAD	44	-0.37
5drb	5FJ	33	-0.37
5fol	SO8	27	-0.37
3w77	FMN	31	-0.37
2c1x	UDP	25	-0.37
2jhp	SAH	26	-0.37
1so2	666	30	-0.37
3irm	1CY	17	-0.37
1x8b	824	25	-0.37
3ndc	SAH	26	-0.37
4chs	GS8	21	-0.37
2f5t	MAL	23	-0.37
2rhc	NAP	48	-0.37
1k3y	GTX	26	-0.37
5i29	67B	22	-0.37
1e5d	FMN	31	-0.37
5czy	SAM	27	-0.37
1nrg	FMN	31	-0.37
5cfl	C2E	46	-0.37
4u09	MES	12	-0.37
4wso	NAD	44	-0.37
1orr	NAD	44	-0.37
4ga6	AMP	23	-0.37
3r24	SAM	27	-0.37
2qtz	FAD	43	-0.37
4c0x	FMN	31	-0.37
3bex	PAU	15	-0.37
3wds	NAD	44	-0.37
5eeh	SAH	26	-0.37
3h4t	UDP	25	-0.37
4a7w	GTP	32	-0.37
4jem	C5P	21	-0.37
2feo	DC	20	-0.37
2wm3	NAP	48	-0.37
4kal	ADN	19	-0.37
5b4t	NAD	44	-0.37
4fn4	NAD	44	-0.37
2gha	MLR	34	-0.37
2q9u	FMN	31	-0.37
4kg1	PCG	23	-0.37
2bka	NDP	48	-0.37
4oo9	2U8	23	-0.37
3dtc	VIN	32	-0.37
4jv8	1M1	23	-0.37
3wv7	ADP	27	-0.37
2cx8	SAH	26	-0.37
1ctt	DHZ	16	-0.37
3dtt	NAP	48	-0.37
3s55	NAD	44	-0.37
3h4o	FMN	31	-0.37
4r81	FMN	31	-0.37
2hxv	NDP	48	-0.37
2vf7	ADP	27	-0.37
4r29	SAM	27	-0.37
4y73	XPY	30	-0.37
3bjq	PG4	13	-0.37
2cvz	NDP	48	-0.37
3pft	FMN	31	-0.37
3ag6	PAJ	32	-0.37
2yex	YEX	20	-0.37
4q7g	BTB	14	-0.37
3otg	TYD	25	-0.37
3o26	NDP	48	-0.37
2pzm	NAD	44	-0.37
2sli	SKD	20	-0.37
1c4k	GTP	32	-0.37
4n0k	T3Y	48	-0.37
2c4j	GSO	29	-0.37
3oa2	NAD	44	-0.37
3wcx	EPE	15	-0.37
5ds3	09L	32	-0.37
3qw4	U5P	21	-0.37
3f8k	COA	48	-0.37
3fzg	SAM	27	-0.37
4aaa	DKI	28	-0.37
2r3a	SAM	27	-0.36
4a5s	N7F	37	-0.36
4jkv	1KS	37	-0.36
3vtf	UPG	36	-0.36
2rc3	NAD	44	-0.36
3l8k	ADP	27	-0.36
3a8t	ATP	31	-0.36
1m32	PLP	14	-0.36
2r85	AMP	23	-0.36
3sk2	GRI	21	-0.36
4ib4	ERM	43	-0.36
1mi3	NAD	44	-0.36
4jhg	ZEA	16	-0.36
3ugc	046	41	-0.36
2dq0	SSA	29	-0.36
2bb3	SAH	26	-0.36
1zh8	NAP	48	-0.36
2d1y	NAD	44	-0.36
5in4	NAP	48	-0.36
4ij7	PEU	16	-0.36
5ei6	5OQ	27	-0.36
3zcw	4A2	33	-0.36
1u0l	GDP	28	-0.36
3iij	ADP	27	-0.36
3kkz	SAM	27	-0.36
3sxp	NAD	44	-0.36
3nyv	DTQ	22	-0.36
2ch5	NAG	15	-0.36
3vhe	42Q	32	-0.36
4u6r	3E4	43	-0.36
4tkr	TPP	26	-0.36
2pid	YSA	35	-0.36
2wqf	FMN	31	-0.36
4kv3	MAL	23	-0.36
2vap	GDP	28	-0.36
3oad	LPO	44	-0.36
2yy5	WSA	37	-0.36
4r6r	147	21	-0.36
2q3e	NAI	44	-0.36
3mje	NDP	48	-0.36
5d2e	NAP	48	-0.36
3uel	A1R	35	-0.36
3vnr	AMP	23	-0.36
3pna	CMP	22	-0.36
3ec2	ADP	27	-0.36
2gs9	SAH	26	-0.36
4pvd	NDP	48	-0.36
3tfz	CXS	14	-0.36
2cyc	TYR	13	-0.36
4yfi	4CW	21	-0.36
3bl9	DD2	29	-0.36
5ep2	AZU	18	-0.36
2dkn	NAI	44	-0.36
4u7t	SAH	26	-0.36
4mbs	MRV	37	-0.36
2h29	DND	44	-0.36
1n7h	NDP	48	-0.36
3ht5	PMP	16	-0.36
4pr3	ADE	10	-0.36
1h2b	NAJ	44	-0.36
2d1c	NAP	48	-0.36
4utu	LRY	19	-0.36
4gci	GSH	20	-0.36
2d5c	SKM	12	-0.36
1cza	ADP	27	-0.36
2avd	SAM	27	-0.36
4ev0	CMP	22	-0.36
2oxc	ADP	27	-0.36
4xyb	NDP	48	-0.36
1woq	BGC	12	-0.36
3vgl	ANP	27	-0.36
2pk3	A2R	40	-0.36
1me8	RVP	21	-0.36
4gqn	INI	21	-0.36
2xvm	SAH	26	-0.36
2dvz	GLU	10	-0.36
5fl3	ADP	27	-0.36
3kbo	NDP	48	-0.36
2qpq	CIT	13	-0.36
2izz	NAD	44	-0.36
3g4g	D71	28	-0.36
4ggv	HEM	43	-0.35
3w7a	FMN	31	-0.35
3axs	SFG	27	-0.35
3ckk	SAM	27	-0.35
4fda	NAP	48	-0.35
2q1w	NAD	44	-0.35
3nbx	ADP	27	-0.35
4j91	ADP	27	-0.35
4dg8	AMP	23	-0.35
3ldf	SAH	26	-0.35
3tr6	SAH	26	-0.35
5k7w	SAH	26	-0.35
2zsl	PMP	16	-0.35
4wz6	ATP	31	-0.35
4b46	GDP	28	-0.35
4az6	OAN	25	-0.35
2foi	NAD	44	-0.35
2pgf	ADN	19	-0.35
3tc5	3T5	32	-0.35
4wz8	3W7	29	-0.35
4m5d	PGE	10	-0.35
3h2s	NDP	48	-0.35
4z07	PCG	23	-0.35
2xbu	5GP	24	-0.35
4nec	SAH	26	-0.35
2f3o	PGE	10	-0.35
4hse	ADP	27	-0.35
3o3u	MLR	34	-0.35
1ykd	CMP	22	-0.35
3lby	SAH	26	-0.35
4rk4	GLC	12	-0.35
1h8p	PC	11	-0.35
3vse	SAH	26	-0.35
3q2i	NAI	44	-0.35
2jdc	CAO	49	-0.35
1nww	MES	12	-0.35
5ewy	5TQ	22	-0.35
4rks	MEV	10	-0.35
5dk6	ADE	10	-0.35
3p2e	SAH	26	-0.35
2nzx	GDP	28	-0.35
1hgx	5GP	24	-0.35
4xcq	GDP	28	-0.35
1kqn	NAD	44	-0.35
3osq	MAL	23	-0.35
4yzl	ILV	22	-0.35
1p0y	SAH	26	-0.35
2xrw	ANP	27	-0.35
3two	NDP	48	-0.35
4l7n	1VB	28	-0.35
3p13	RIP	10	-0.35
1g51	AMO	31	-0.35
4o9k	CMK	36	-0.35
5e16	PCG	23	-0.35
3zm6	2GN	43	-0.35
1nsz	GLC	12	-0.35
3wno	MES	12	-0.35
2rcy	NAP	48	-0.35
2yx6	ADP	27	-0.35
3ozc	4CT	26	-0.35
4kq7	1PE	16	-0.35
3qt9	YDR	23	-0.34
2yjz	NAP	48	-0.34
3m4p	4AD	31	-0.34
4iar	ERM	43	-0.34
1jny	GDP	28	-0.34
5eak	24R	30	-0.34
2zmd	537	17	-0.34
4btk	DTQ	22	-0.34
1hh8	FLC	13	-0.34
2hmv	ADP	27	-0.34
2ag5	NAD	44	-0.34
2fk8	SAM	27	-0.34
3ehe	NAD	44	-0.34
3qv2	SAH	26	-0.34
4ce0	SAH	26	-0.34
1zn8	AMP	23	-0.34
1bdb	NAD	44	-0.34
1k12	FUC	11	-0.34
1h6h	PIB	35	-0.34
1ao0	ADP	27	-0.34
5dmh	ADP	27	-0.34
5dlb	CXS	14	-0.34
4gv1	0XZ	30	-0.34
4kqi	RBZ	24	-0.34
2rhs	GAX	30	-0.34
3q71	AR6	36	-0.34
3g2o	SAM	27	-0.34
2gh9	MLR	34	-0.34
2oo8	RAJ	39	-0.34
4idc	NDP	48	-0.34
4b79	NAD	44	-0.34
2y0c	UGA	37	-0.34
4xrw	MES	12	-0.34
2xsg	B3P	11	-0.34
3cqo	FUC	11	-0.34
1z3c	SA8	27	-0.34
4lmi	EPE	15	-0.34
2i51	FMN	31	-0.34
4m8i	GDP	28	-0.34
3o47	GDP	28	-0.34
3g89	SAM	27	-0.34
3g5t	SAH	26	-0.34
4zqb	NAP	48	-0.34
3ts1	TYA	34	-0.34
5fbk	TCR	16	-0.34
4n6h	EJ4	31	-0.34
3pvz	NAD	44	-0.34
3hna	SAH	26	-0.34
4x1t	UDP	25	-0.34
3guz	PAF	10	-0.34
1zch	FMN	31	-0.34
1vm6	NAD	44	-0.34
4nrt	2NG	29	-0.34
2pmn	K51	24	-0.34
3qb8	COA	48	-0.34
3b5q	EPE	15	-0.34
4w9w	YDJ	25	-0.34
5c5h	4YB	38	-0.34
2jgb	MGT	33	-0.34
3rwb	NAD	44	-0.34
4c4o	NAD	44	-0.34
3n1s	5GP	24	-0.34
4zlf	CEZ	24	-0.34
3bk7	ADP	27	-0.34
3dmg	SAH	26	-0.34
4xtt	2BA	44	-0.34
2wbv	SIA	21	-0.34
3rc1	NAP	48	-0.34
4r8k	EPE	15	-0.34
5f82	EPE	15	-0.34
3keo	NAD	44	-0.34
2c5s	AMP	23	-0.34
3n3m	NUP	22	-0.34
1hye	NAP	48	-0.34
4rv9	SAH	26	-0.34
2hs3	FGR	20	-0.34
1x7d	NAD	44	-0.34
5i89	69B	26	-0.34
1x1i	46M	17	-0.34
4fxq	G9L	26	-0.34
1nox	FMN	31	-0.33
3qvs	NAD	44	-0.33
1q0q	NDP	48	-0.33
4mxp	DB4	35	-0.33
2pn6	GLN	10	-0.33
3ber	AMP	23	-0.33
3peb	NHE	13	-0.33
1wle	SRP	29	-0.33
4xgi	NAD	44	-0.33
3k1w	BFX	38	-0.33
3itu	IBM	16	-0.33
5f6l	SAH	26	-0.33
3iv6	SAM	27	-0.33
2w58	ADP	27	-0.33
4b4o	NDP	48	-0.33
3lm5	QUE	22	-0.33
4u89	COA	48	-0.33
5bw4	SAM	27	-0.33
5d18	EPE	15	-0.33
4hfm	NAP	48	-0.33
4a41	GAL	12	-0.33
4mzc	MPO	13	-0.33
3h39	ATP	31	-0.33
3fpz	AHZ	38	-0.33
3kxw	1ZZ	36	-0.33
2hk9	NAP	48	-0.33
5ks7	2BA	44	-0.33
3c4n	ADP	27	-0.33
4b2g	V1N	33	-0.33
3a25	SAM	27	-0.33
4mpc	PV2	20	-0.33
4o9s	2RY	31	-0.33
4ajj	88S	19	-0.33
4h0n	SAH	26	-0.33
4ejn	0R4	43	-0.33
4b45	GSP	32	-0.33
2izr	BRK	25	-0.33
3pln	U5P	21	-0.33
3u1x	PGE	10	-0.33
4mm1	PGE	10	-0.33
3jyn	NDP	48	-0.33
3py7	MLR	34	-0.33
2d5a	COA	48	-0.33
3adp	NAI	44	-0.33
1n6c	SAM	27	-0.33
1nqu	RDL	23	-0.33
3tox	NAP	48	-0.33
2r6j	NDP	48	-0.33
2cjg	PMP	16	-0.33
3bjc	WAN	26	-0.33
4ffl	ATP	31	-0.33
4p5e	N6P	32	-0.33
3ob4	MLR	34	-0.33
1n0u	SO1	35	-0.33
2jjq	SAH	26	-0.33
1tex	TRE	23	-0.33
4bva	NDP	48	-0.32
3aba	FLI	44	-0.32
2wxf	039	31	-0.32
2hpv	FMN	31	-0.32
5daw	58K	21	-0.32
2gcd	STU	35	-0.32
1pkv	RBF	27	-0.32
2cwh	NDP	48	-0.32
4bjp	CXS	14	-0.32
4wno	3RF	27	-0.32
5ktc	COA	48	-0.32
4ecm	DAU	36	-0.32
4qmt	H1N	37	-0.32
3lmz	CIT	13	-0.32
2ou5	FMN	31	-0.32
3oqq	PGE	10	-0.32
3v97	OSU	31	-0.32
3lst	SAH	26	-0.32
3vqt	GDP	28	-0.32
1zq9	SAM	27	-0.32
5tew	TRP	15	-0.32
3hoi	FMN	31	-0.32
1nuu	NAD	44	-0.32
2i9p	NAD	44	-0.32
4i5p	1D1	24	-0.32
4qb3	30M	22	-0.32
3bxp	EPE	15	-0.32
1zcz	PG4	13	-0.32
2vd3	HIS	11	-0.32
2pze	ATP	31	-0.32
3whk	ATP	31	-0.32
3b1n	ADP	27	-0.32
4o5f	PAU	15	-0.32
3wye	NAD	44	-0.32
2zb4	NAP	48	-0.32
3ein	GSH	20	-0.32
3pdt	ADP	27	-0.32
3ond	NAD	44	-0.32
4ks7	X4Z	35	-0.32
2y6o	1N1	33	-0.32
4hy4	1BG	38	-0.32
4ywj	NAD	44	-0.32
1x7p	SAM	27	-0.32
2dm6	NAP	48	-0.32
1xng	DND	44	-0.32
3a27	SAM	27	-0.32
3aqv	TAK	30	-0.32
3wmv	A2G	15	-0.32
3b5i	SAH	26	-0.32
5dly	SAH	26	-0.32
2dkd	NG1	19	-0.32
3bsw	CIT	13	-0.32
1z2i	NAD	44	-0.32
5f3m	NEU	18	-0.32
4wua	3UL	25	-0.32
3wg6	NDP	48	-0.32
4q6r	30J	33	-0.32
4mu9	EPE	15	-0.31
4ct3	EPE	15	-0.31
4axd	ANP	31	-0.31
3baz	NAP	48	-0.31
2zqo	NGA	15	-0.31
3tbk	ANP	31	-0.31
5eu1	5SW	26	-0.31
3q6z	APR	36	-0.31
3rk1	ATP	31	-0.31
1b7y	FYA	33	-0.31
3deu	SAL	10	-0.31
3ai2	NDP	48	-0.31
4ykn	4EL	35	-0.31
4ead	0NP	19	-0.31
1f0l	APU	43	-0.31
2ekl	NAD	44	-0.31
4s0v	SUV	32	-0.31
5jvo	TYR	13	-0.31
4xai	MAL	23	-0.31
3lzb	ITI	43	-0.31
4zju	NAD	44	-0.31
4yxm	2BA	44	-0.31
4yca	NDP	48	-0.31
4ijn	AMP	23	-0.31
2r68	SUP	27	-0.31
3voa	GDP	28	-0.31
3egv	SAH	26	-0.31
4h8a	NAI	44	-0.31
3abi	NAD	44	-0.31
1n2s	NAI	44	-0.31
4lwp	SAH	26	-0.31
5kpg	SAH	26	-0.31
1zkl	IBM	16	-0.31
3orf	NAD	44	-0.31
3llt	ANP	31	-0.31
3gb5	FMN	31	-0.31
3m9v	TYD	25	-0.31
1i36	NAP	48	-0.31
4bf2	STU	35	-0.31
4c1q	SAH	26	-0.31
5ae0	CIT	13	-0.31
4j7h	TRH	35	-0.31
3vkx	T3	23	-0.31
3bqz	MGR	25	-0.31
5ce1	50K	25	-0.31
4ts5	AMP	23	-0.31
1yb5	NAP	48	-0.31
1tbf	VIA	33	-0.31
3lqs	PSZ	24	-0.31
3luy	PPY	12	-0.31
3act	BGC	12	-0.31
2npn	SAM	27	-0.31
3fv5	1EU	24	-0.31
1j5p	NAD	44	-0.31
3w0o	HY0	36	-0.3
4ztk	NHE	13	-0.3
3cin	NAD	44	-0.3
4wxp	3VY	14	-0.3
4wji	NAP	48	-0.3
1z9t	CIT	13	-0.3
1xkq	NDP	48	-0.3
1moq	GLP	16	-0.3
4amv	F6R	16	-0.3
4i9b	NAD	27	-0.3
2ixc	TRH	35	-0.3
2onf	COA	48	-0.3
5a4d	NAP	48	-0.3
4lc3	CIT	13	-0.3
2qv7	ADP	27	-0.3
3r9f	COA	48	-0.3
2ixb	NAD	44	-0.3
2j1a	GAL	12	-0.3
3hj1	UTP	29	-0.3
2c0c	NAP	48	-0.3
4dyn	0MR	41	-0.3
3bkb	STU	35	-0.3
2p35	SAH	26	-0.3
2gxq	AMP	23	-0.3
3wyc	NAP	48	-0.3
1w96	S1A	37	-0.3
2zuv	NDG	15	-0.3
4zbd	GSH	20	-0.3
3lw7	AMP	23	-0.3
4mob	COA	48	-0.3
4aw2	22E	29	-0.3
3rga	ILD	36	-0.3
1wwk	NAD	44	-0.3
3ib7	BTB	14	-0.3
3gbh	FMN	31	-0.3
4dcm	SAM	27	-0.3
4m73	SAH	26	-0.3
1mc0	PCG	23	-0.3
4m9d	AMP	23	-0.3
4p87	4NP	14	-0.3
4fu0	ADP	27	-0.3
4rhp	PEF	32	-0.3
2iya	ZIO	48	-0.3
4wi1	3O6	28	-0.3
2ixs	EPE	15	-0.3
3hbf	UDP	25	-0.3
1iy8	NAD	44	-0.3
4tzc	EF2	19	-0.3
5ceq	50F	29	-0.3
5fea	BMF	28	-0.3
4uwh	JXM	30	-0.3
5jjs	6L2	33	-0.3
1lua	NAP	48	-0.3
2x6t	NAP	48	-0.3
3uwc	PMP	16	-0.3
3swg	EPZ	44	-0.3
3tqh	NDP	48	-0.3
3aj6	NGA	15	-0.3
4exk	MTT	45	-0.3
2z3h	BLO	30	-0.3
2x5o	VSV	34	-0.3
5c79	PBU	39	-0.3
5jov	EPE	15	-0.29
1dgf	NDP	48	-0.29
2q6k	ADN	19	-0.29
1aqj	SFG	27	-0.29
4emd	C5P	21	-0.29
1hr6	EPE	15	-0.29
2iuy	MES	12	-0.29
4ogp	MES	12	-0.29
2hkj	RDC	25	-0.29
2j6l	NAI	44	-0.29
4wop	CTP	29	-0.29
4xb1	NDP	48	-0.29
2yzq	SAM	27	-0.29
1mv8	GDX	40	-0.29
4fr4	STU	35	-0.29
2grj	COD	44	-0.29
4exa	NAP	31	-0.29
1jhg	TRP	15	-0.29
2i3g	NAP	48	-0.29
4im0	1FV	34	-0.29
3ll3	ATP	31	-0.29
2j0j	4ST	35	-0.29
3ojo	NAD	44	-0.29
2znz	LYS	10	-0.29
4e5y	NDP	48	-0.29
2zwi	C5P	21	-0.29
5ayv	NAP	48	-0.29
3o1c	ADN	19	-0.29
3pbk	1ZZ	36	-0.29
4nwk	2R8	50	-0.29
2xsq	IMP	23	-0.29
3q12	PAF	10	-0.29
4fbc	AMP	23	-0.29
4x2f	3WJ	19	-0.29
4gx7	MMA	13	-0.29
5l4l	NAP	48	-0.29
2y7j	B49	29	-0.29
3fme	STU	35	-0.29
5htl	C2E	46	-0.29
2ptf	FMN	31	-0.29
5frd	COA	48	-0.29
3lnb	COA	48	-0.29
1uxt	NAD	44	-0.29
2x0j	ENA	46	-0.29
3s95	STU	35	-0.29
1a7t	MES	12	-0.29
4mvf	STU	35	-0.29
1s3z	COA	48	-0.29
5i8g	69E	29	-0.29
4oe4	NAD	35	-0.29
5fb3	NDP	48	-0.29
3x2f	NAI	44	-0.29
2jc4	1PE	16	-0.28
4x5p	3XJ	31	-0.28
5t57	NAD	44	-0.28
2g5c	NAD	44	-0.28
3w5f	EPE	15	-0.28
3lfr	AMP	23	-0.28
3egi	ADP	27	-0.28
4d86	ADP	27	-0.28
4itb	NDP	48	-0.28
3p86	STU	35	-0.28
3nzt	AMP	23	-0.28
1ry2	AMP	23	-0.28
3p27	GDP	28	-0.28
2g76	NAD	44	-0.28
1oi6	TMP	21	-0.28
5jga	6KC	34	-0.28
4e8y	IHA	32	-0.28
5dnk	SAH	26	-0.28
2o23	NAD	44	-0.28
3oet	NAD	44	-0.28
5c7r	MLR	34	-0.28
4f32	N32	31	-0.28
4m1e	ADE	10	-0.28
4eql	AMP	23	-0.28
3cz6	MES	12	-0.28
1lj8	NAD	44	-0.28
2w5y	SAH	26	-0.28
2h8h	H8H	38	-0.28
4m82	NGB	32	-0.28
5idb	NHE	13	-0.28
4e8h	GSH	20	-0.28
1cxq	EPE	15	-0.28
3ggg	NAD	44	-0.28
1p57	CR4	19	-0.28
4i4e	1BQ	33	-0.28
1zem	NAD	44	-0.28
3szg	NXX	44	-0.28
4n49	MGT	32	-0.28
4a0t	1PE	12	-0.28
5dk5	MES	12	-0.28
5fht	MES	12	-0.28
4ww7	AMP	23	-0.28
1ckm	GTP	32	-0.28
4pzv	J1D	44	-0.28
2jl1	NAP	48	-0.28
3au8	NDP	48	-0.28
3csb	1PE	16	-0.28
4r82	FAD	31	-0.28
1ia9	ANP	31	-0.28
3ks9	Z99	26	-0.28
4hoj	GSH	20	-0.28
3i0p	NAD	44	-0.28
2h3u	COA	48	-0.27
1w8s	FBP	20	-0.27
2vbw	PHE	12	-0.27
3fn5	EPE	15	-0.27
1mvl	FMN	31	-0.27
2o4c	NAD	44	-0.27
4z55	4LO	41	-0.27
4p0g	BLG	35	-0.27
5cbp	FLC	13	-0.27
3fws	ANP	31	-0.27
2d2i	NAP	48	-0.27
1t90	NAD	44	-0.27
4gek	GEK	30	-0.27
3fhm	NAI	44	-0.27
4f0b	GDS	40	-0.27
4rfz	3OV	46	-0.27
2acv	UDP	25	-0.27
2uv4	AMP	23	-0.27
3u31	NAD	44	-0.27
4ilk	NAI	44	-0.27
3nd6	ATP	31	-0.27
4lxr	EPE	15	-0.27
3hba	CIT	13	-0.27
5aq1	NDP	48	-0.27
2yhw	2PE	19	-0.27
4im7	NAI	44	-0.27
3ays	CT3	34	-0.27
2i4i	AMP	23	-0.27
4iy0	ADP	27	-0.27
3flk	NAI	44	-0.27
4cpd	NAD	44	-0.27
4ien	COA	48	-0.27
4q46	GDP	28	-0.27
5fa1	C5P	21	-0.27
2x06	NAD	44	-0.27
2h6f	SUC	23	-0.27
4imp	NDP	48	-0.27
4k28	NAD	44	-0.27
4foj	C2E	46	-0.27
2uyt	ADP	27	-0.27
5j47	MES	12	-0.27
2ovj	7PE	16	-0.27
1f06	NDP	48	-0.27
3lx3	XTN	13	-0.26
5brh	4V3	27	-0.26
3o0m	AMP	23	-0.26
3ngl	NAP	48	-0.26
2wr8	SAH	26	-0.26
4n9w	GDP	28	-0.26
2ei5	BTB	14	-0.26
5e4r	NAP	48	-0.26
1v2b	GLC	12	-0.26
3ulk	NDP	48	-0.26
1kqr	MNA	22	-0.26
4ffh	SUC	23	-0.26
5bqp	4UO	20	-0.26
4zby	MES	12	-0.26
4g9n	NGA	15	-0.26
3m7p	12P	16	-0.26
4f3x	NAD	44	-0.26
2vt3	ATP	31	-0.26
1gee	NAD	44	-0.26
1zk5	NAG	15	-0.26
3hv8	C2E	46	-0.26
3cwq	ADP	27	-0.26
4wbd	ADP	27	-0.26
2f02	ATP	31	-0.26
4ibg	1D6	36	-0.26
3zmd	SAL	10	-0.26
4b4u	NAP	31	-0.26
1fwy	UD1	39	-0.26
4acf	46B	26	-0.26
4zm3	PLP	16	-0.26
2w4o	DKI	28	-0.26
4lw8	EPE	15	-0.26
2vn8	NDP	48	-0.26
3uow	XMP	24	-0.26
4u36	TNR	21	-0.26
4xrq	1B0	32	-0.26
3tnl	NAD	44	-0.26
4miy	NAD	44	-0.26
4bne	PGE	10	-0.26
4x84	FLC	13	-0.25
4ehx	EPE	15	-0.25
3lgx	ATP	31	-0.25
1a4i	NDP	48	-0.25
3gu3	SAH	26	-0.25
4ei7	GDP	28	-0.25
2o28	COA	48	-0.25
5k8c	NAD	44	-0.25
3bhd	CIT	13	-0.25
3hkw	IX6	41	-0.25
4r3n	NAP	48	-0.25
3cc1	P33	22	-0.25
3dl5	NDP	48	-0.25
5kha	ADP	27	-0.25
4l7g	1W0	22	-0.25
3zzs	TRP	15	-0.25
5duf	G7A	24	-0.25
3zhb	NAP	48	-0.25
3wn4	D87	18	-0.25
1r5a	GTS	23	-0.25
4wz9	NHE	13	-0.25
1yb1	AOI	21	-0.25
5dwz	MPO	13	-0.25
3ec7	NAD	44	-0.25
3gqv	NAP	48	-0.24
5cwa	0GA	17	-0.24
4bmd	MES	12	-0.24
4zht	NCC	41	-0.24
1mdo	PMP	16	-0.24
5dl7	C8E	21	-0.24
3l9t	EPE	15	-0.24
3hfw	ADP	27	-0.24
2v84	MES	12	-0.24
5fip	PG6	18	-0.24
1ulv	ACR	32	-0.24
4iin	NAD	44	-0.24
4p53	NAI	44	-0.24
2buj	STU	35	-0.24
2qga	AMP	23	-0.24
3nbk	PNS	22	-0.24
3nzp	PLP	15	-0.24
3i1a	PG4	13	-0.24
4ymi	NAP	48	-0.24
3b4w	NAD	44	-0.24
4pkl	1GH	31	-0.24
4xdy	NAI	44	-0.24
3wr2	3GP	24	-0.24
2z4v	GRG	29	-0.24
5ee7	5MV	41	-0.24
2w1k	MES	12	-0.24
5fg6	5XE	26	-0.24
4m24	CBI	23	-0.24
5e7p	ADP	27	-0.24
4wvv	LBT	23	-0.23
3eif	EPE	15	-0.23
3d2m	COA	48	-0.23
1lld	NAD	44	-0.23
2ix0	C5P	21	-0.23
4yb4	NAI	44	-0.23
3nwp	P6G	19	-0.23
4l9g	MES	12	-0.23
2rde	C2E	46	-0.23
4yzn	4K5	32	-0.23
3w5j	GDP	28	-0.23
5hux	ADP	27	-0.23
4ivf	GSH	20	-0.23
1dhs	NAD	44	-0.23
2b5w	NAP	48	-0.23
3fe2	ADP	27	-0.23
3iuy	AMP	23	-0.23
5hqt	NHE	13	-0.23
5fr8	C8E	21	-0.23
2xbk	XBK	46	-0.23
4yb6	AMP	23	-0.23
1xqd	DND	44	-0.23
4cml	52N	47	-0.23
3vz0	2PE	28	-0.23
4ayl	EPE	15	-0.23
4kru	NDG	15	-0.23
3wxy	COA	48	-0.23
1dtp	APU	43	-0.23
4gr5	APC	31	-0.23
4zl8	MES	12	-0.23
2ooq	B3P	19	-0.23
3zf6	UMP	20	-0.23
4czx	MES	12	-0.23
2dwc	ADP	27	-0.22
5ees	NAP	48	-0.22
4mzu	COA	48	-0.22
4ouj	LBT	23	-0.22
5eks	NAD	44	-0.22
2wlr	EPE	15	-0.22
3gq8	NHE	13	-0.22
1ebf	NAD	44	-0.22
3r4s	SLB	21	-0.22
3mw9	NAI	44	-0.22
1obb	NAD	44	-0.22
3ikh	ATP	31	-0.22
2ze7	AMP	23	-0.22
3tvq	DQH	22	-0.22
4izx	LAT	23	-0.22
4my6	3VH	48	-0.22
3l4y	NR4	26	-0.22
5e13	5J9	32	-0.21
3v9o	GUN	11	-0.21
3s44	FN5	21	-0.21
4uxm	BE7	11	-0.21
2erv	CXE	17	-0.21
3os6	15P	19	-0.21
3ohr	ADP	27	-0.21
3clh	NAD	44	-0.21
3l01	MTT	45	-0.21
4yac	NAI	27	-0.21
5tcm	R78	38	-0.21
5li9	ACP	31	-0.21
1y89	2PE	28	-0.21
5k8b	PDG	25	-0.21
3mx3	EPE	15	-0.21
1xah	NAD	44	-0.21
4bry	PG4	13	-0.21
4jbe	MES	12	-0.21
2gru	NAD	44	-0.21
5idm	C2E	46	-0.21
3qjg	FMN	31	-0.2
5ei3	5O8	34	-0.2
4omg	CXS	14	-0.2
4qtc	38Z	44	-0.2
1j1b	ANP	31	-0.2
3oa5	2PE	16	-0.2
4mpo	AMP	23	-0.2
4kbf	AMP	23	-0.2
2yq5	NAD	44	-0.2
4eei	AMP	23	-0.2
3vgd	FLC	13	-0.2
2z0x	5CA	29	-0.2
5c8g	R78	38	-0.2
2is9	MES	12	-0.2
3c7a	NAD	44	-0.2
4y9d	NAI	27	-0.2
3ziw	P6G	19	-0.2
3ueq	BTU	23	-0.2
1qzu	FMN	31	-0.2
3r4z	GLA	12	-0.2
1xmc	EPE	15	-0.19
3oi8	ADN	19	-0.19
4xpq	FUL	11	-0.19
4a5x	P15	20	-0.19
1c9k	5GP	24	-0.19
3lnl	B3P	19	-0.19
2hx1	EPE	15	-0.19
4q9n	NAI	44	-0.19
3g9h	1PG	17	-0.19
4pua	GSH	20	-0.19
2wat	COA	48	-0.19
4oq2	EPE	15	-0.19
2dsy	NHE	13	-0.19
3ied	AN2	27	-0.19
2cx1	TLA	10	-0.19
3gzy	MES	12	-0.19
2jfn	UMA	49	-0.19
2gj4	2TH	22	-0.19
2x27	C8E	17	-0.19
5b2d	SLT	43	-0.18
2ob3	BTB	14	-0.18
4q52	BGC	12	-0.18
2qkx	GN1	19	-0.18
1yc9	BOG	20	-0.18
1v2a	GTS	23	-0.18
4zrb	COA	48	-0.18
1szo	CAX	13	-0.18
3pdi	CZL	17	-0.18
1taq	BGL	20	-0.18
3etn	CMK	36	-0.18
4j1q	NDP	48	-0.18
2abw	PG4	13	-0.18
4eys	AMP	23	-0.18
3tw5	CXS	14	-0.18
4mlm	BOG	20	-0.18
3sy1	MES	12	-0.17
3aie	MES	12	-0.17
2eis	COA	48	-0.17
2po3	TK4	50	-0.17
3afo	NAI	44	-0.17
3pjp	MES	12	-0.17
3ch0	CIT	13	-0.17
3i9l	N1C	35	-0.17
4ap9	1PS	13	-0.16
3e6j	DR2	36	-0.16
4uas	MES	12	-0.16
4zqm	NAD	44	-0.16
4w7w	CTR	34	-0.16
4jx0	PG4	10	-0.16
1y3i	NAD	44	-0.16
4eu0	C2E	46	-0.16
3r69	CIT	13	-0.16
5svk	ATP	31	-0.16
3l6g	B3P	19	-0.16
2w1s	BTB	14	-0.16
3dak	ANP	31	-0.16
4gfr	CBS	29	-0.15
4qgr	PLP	16	-0.15
1y2k	7DE	21	-0.15
3x0d	SAH	26	-0.15
4hfv	CIT	13	-0.15
4nho	CXS	14	-0.15
5d4v	YGP	33	-0.15
1dbw	15P	19	-0.15
2r7k	ACP	31	-0.14
2d37	NAD	44	-0.14
4dw1	ATP	31	-0.14
5euh	C2E	46	-0.14
4urg	C2E	46	-0.14
4c1w	SLT	43	-0.14
3ju4	SLB	21	-0.14
4pde	GDP	28	-0.14
3obl	CXS	14	-0.14
1v7w	NDG	15	-0.14
4r37	UD1	39	-0.14
4aa7	R82	27	-0.14
3x0h	BOG	20	-0.14
1j3w	MES	12	-0.14
4wtw	1PE	16	-0.13
5iob	MES	12	-0.13
2q81	PG4	13	-0.13
4hlu	ADP	27	-0.13
1gkp	EPE	15	-0.13
1ynp	SUC	23	-0.12
3bre	C2E	46	-0.12
3fbz	BOG	20	-0.12
3nb2	MES	12	-0.12
5iz4	ADP	27	-0.12
2r4f	RIE	38	-0.12
4fe9	MTT	45	-0.12
5hfk	GSH	20	-0.11
4f9d	MES	12	-0.11
4rzl	1PE	16	-0.11
4g2v	BTB	14	-0.11
3rpz	NPW	49	-0.11
1ex2	SUC	23	-0.11
5a8b	FMN	31	-0.11
3h1q	ATP	31	-0.11
2xz8	PG4	13	-0.11
3i5c	C2E	46	-0.11
5aip	4HP	11	-0.1
3ssa	1PE	16	-0.1
1w25	C2E	46	-0.1
3lfk	CIT	13	-0.1
3b9o	FMN	31	-0.1
4hn1	TYD	25	-0.1
1rl4	BL5	50	-0.1
4twg	CIT	13	-0.1
3sb1	PGE	10	-0.1
2r4h	HIS	10	-0.09
3klo	C2E	46	-0.09
2q7a	HEM	43	-0.09
4hch	TLA	10	-0.09
1zsq	PIB	35	-0.09
2wn3	1PG	17	-0.08
3q4o	B3P	19	-0.08
2ou3	I3A	11	-0.07
2yye	APC	31	-0.07
3nnb	CIT	13	-0.07
3wis	FMN	31	-0.06
2oda	EPE	15	-0.06
4uuu	SAM	27	-0.06
1vk8	UNL	12	-0.06
4har	LDA	16	-0.06
4ed9	NHE	13	-0.05
2qnt	EPE	15	-0.05
4zav	4LS	36	-0.05
1ocy	CIT	13	-0.05
1eej	MES	12	-0.05
2p8i	CIT	13	-0.05
4iab	UNL	11	-0.05
1ecx	PLP	15	-0.05
1vkm	UNL	13	-0.04
2xbl	M7P	18	-0.04
3h3h	UNL	14	-0.04
4k7g	CIT	13	-0.04
3sc7	EPE	15	-0.04
3a9g	TRE	23	-0.04
3hx8	UNL	23	-0.03
4in0	SUC	23	-0.03
3u22	UNL	15	-0.03
4fry	NAD	44	-0.03
3v7q	CIT	13	-0.03
4g41	MTA	20	-0.03
3sbm	P6G	19	-0.02
1w55	C	21	-0.01
2x4f	16X	23	-0.01
2fsv	NAP	48	-0.01
1p0z	MO7	31	-0.01
3llp	EPE	15	0
2fa1	BDF	12	0
1tvp	CBI	23	0
1vk9	UNL	29	0
3b08	TRE	23	0
3m86	1PE	16	0
3nfi	PE4	12	0
3qmw	PG4	13	0
4b7c	MES	12	0
1pjq	SAH	26	0
2pmp	C5P	21	0
4bhx	PGE	10	0
2dfd	NAD	44	0
2dwu	DGL	10	0
4nv1	4TG	37	0.01
2pd0	MES	12	0.01
4amb	DUD	24	0.01
5fia	MES	12	0.01
3gk0	DXP	13	0.01
4zd6	MES	12	0.02
5dt7	CXS	14	0.02
5axg	CXS	14	0.02
1wra	PC	11	0.02
4lqb	CIT	13	0.02
3x27	TRP	15	0.06
[truncated: 21 more rows]
